# Supplementary material for: Determination of Intestinal Viral Loads and Distribution of Bovine Viral Diarrhea Virus, Classical Swine Fever Virus, and Peste Des Petits Ruminants Virus: A Pilot Study
Source: Pathogens. 2021 Sep 14;10(9):1188. doi: 10.3390/pathogens10091188 (PMC8466767; doi:10.3390/pathogens10091188)
Supplement: Supplementary file 1 [file pathogens-10-01188-s001.zip]

Archive with 4 entries (4 files):
- Table S1 BVDV.xlsx
- Table S2 CSFV.xlsx
- Table S3 PPRV.xlsx
- Table S4 sampling scheme.xlsx
