# Supplementary material for: Determination of Intestinal Viral Loads and Distribution of Bovine Viral Diarrhea Virus, Classical Swine Fever Virus, and Peste Des Petits Ruminants Virus: A Pilot Study
Source: Pathogens. 2021 Sep 14;10(9):1188. doi: 10.3390/pathogens10091188 (PMC8466767; doi:10.3390/pathogens10091188)
Supplement: Supplementary file 1 [file pathogens-10-01188-s001.zip › Table S1 BVDV.xlsx]

## Sheet: Table S1
Table S1. BVDV qPCR results in small and large intestine sections, viral loads are expressed as log10 TCID50-eq/g. NS: not sampled.
	Calf 1					Calf 2
Small intestine section	sample no.	Ct value	viral load	mean	SD	sample no.	Ct value	viral load	mean	SD
1	S 01	neg	0	0	0	S 01	28.76	4.95743	4.70383	0.298503
	S 02	neg	0			S 02	29.02	4.88271
	S 03	neg	0			S 03	31.08	4.29076
	S 04	neg	0			S 04	29.71	4.68444
2	S 05	neg	0	1.10358	2.20716	S 05	30.82	4.36547	4.24622	0.311216
	S 06	neg	0			S 06	31.13	4.27639
	S 07	30.65	4.41432			S 07	30.23	4.53501
	S 08	neg	0			S 08	32.76	3.808
3	S 09	neg	0	1.07844	2.15687	S 09	31	4.31375	4.36188	0.205043
	S 10	neg	0			S 10	31.52	4.16432
	S 11	31	4.31375			S 11	30.98	4.3195
	S 12	neg	0			S 12	29.83	4.64996
4	S 13	neg	0	1.07269	2.14538	S 13	29.49	4.74766	4.63918	0.159551
	S 14	neg	0			S 14	29.81	4.6557
	S 15	neg	0			S 15	30.67	4.40858
	S 16	31.08	4.29076			S 16	29.5	4.74478
5	S 17	neg	0	0	0	S 17	36.11	2.84536	4.01562	0.813053
	S 18	neg	0			S 18	29.84	4.64708
	S 19	neg	0			S 19	31.75	4.09823
	S 20	neg	0			S 20	30.45	4.47179
6	S 21	neg	0	0	0	S 21	29.75	4.67294	3.38043	2.26055
	S 22	neg	0			S 22	31.18	4.26203
	S 23	neg	0			S 23	30.05	4.58674
	S 24	neg	0			S 24	neg	0
7	S 25	neg	0	0	0	S 25	neg	0	0	0
	S 26	neg	0			S 26	neg	0
	S 27	neg	0			S 27	neg	0
	S 28	neg	0			S 28	neg	0
8	NS					S 29	30.57	4.43731	2.18777	2.52672
	NS					S 30	31	4.31375
	NS					S 31	neg	0
	NS					S 32	neg	0
Ileum	S 29	23.68	6.41719	6.26705	0.115286	S 33	24.87	6.07524	5.83242	0.221649
	S 30	24.1	6.2965			S 34	26.63	5.56949
	S 31	24.47	6.19018			S 35	26.02	5.74478
	S 32	24.56	6.16432			S 36	25.34	5.94018
colon	C 1	30.34	4.5034	3.30212	2.21189	C 1	neg	0	1.43332	2.86664
	C 2	31.73	4.10398			C 2	26.06	5.73329
	C 3	30	4.6011			C 3	neg	0
	C 4	neg	0			C 4	neg	0
caecum	C 5	neg	0	1.64381	3.28762	C 5	neg	0	0	0
	C 6	23.13	6.57524			C 6	neg	0
	C 7	neg	0			C 7	neg	0
	C 8	neg	0			C 8	neg	0
