# Supplementary material for: Determination of Intestinal Viral Loads and Distribution of Bovine Viral Diarrhea Virus, Classical Swine Fever Virus, and Peste Des Petits Ruminants Virus: A Pilot Study
Source: Pathogens. 2021 Sep 14;10(9):1188. doi: 10.3390/pathogens10091188 (PMC8466767; doi:10.3390/pathogens10091188)
Supplement: Supplementary file 1 [file pathogens-10-01188-s001.zip › Table S2 CSFV.xlsx]

## Sheet: Table S2
Table S2. CSFV qPCR results in small and large intestines, viral loads are expressed as log10 TCID50-eq/g. NS: not sampled.
	Pig 1									Pig 2
Small intestine section	sample no.	Ct value	viral load	mean	SD		sample no.	Ct value	viral load	sample no.	Ct value	viral load	mean	SD		sample no.	Ct value	viral load
1	S 01	32.57	4.96142	4.86245	0.0947917	mucosa	LS 05	29.14	5.87699	S 01	neg	0	0	0	mucosa	LS 05	neg	0
	S 02	33.4	4.74525			submucosa	LS 06	31.61	5.2727	S 02	neg	0			submucosa	LS 06	neg	0
	S 03	33.07	4.8312			muscular layer/serosa	LS 07	39.86	3.25433	S 03	neg	0			muscular layer/serosa	LS 07	neg	0
	S 04	32.76	4.91193							S 04	neg	0
2	S 08	33.39	4.74785	4.65995	0.0633112	mucosa	LS 12	30.76	5.48066	S 08	neg	0	0	0	mucosa	LS 12	neg	0
	S 09	33.77	4.64888			submucosa	LS 13	35.4	4.34547	S 09	neg	0			submucosa	LS 13	neg	0
	S 10	33.97	4.5968			muscular layer/serosa	LS 14	37.49	3.83415	S 10	neg	0			muscular layer/serosa	LS 14	neg	0
	S 11	33.78	4.64628							S 11	neg	0
3	S 15	33.71	4.66451	4.69576	0.240467	mucosa	LS 19	31.77	5.23356	S 15	neg	0	0	0	mucosa	LS 19	neg	0
	S 16	33.69	4.66972			submucosa	LS 20	39.64	3.30815	S 16	neg	0			submucosa	LS 20	neg	0
	S 17	32.36	5.01611			muscular layer/serosa	LS 21	36.66	4.03721	S 17	neg	0			muscular layer/serosa	LS 21	neg	0
	S 18	34.6	4.43271							S 18	neg	0
4	S 22	32.94	4.86505	4.61372	0.200554	mucosa	LS 26	30.88	5.4513	S 22	neg	0	0	0	mucosa	LS 26	neg	0
	S 23	34.79	4.38323			submucosa	LS 27	37.52	3.82681	S 23	neg	0			submucosa	LS 27	neg	0
	S 24	33.77	4.64888			muscular layer/serosa	LS 28	36.73	4.02009	S 24	neg	0			muscular layer/serosa	LS 28	neg	0
	S 25	34.12	4.55773							S 25	neg	0
5	S 29	34.87	4.36239	4.29077	0.254567	mucosa	LS 33	32.15	5.14059	S 29	neg	0	0	0	mucosa	LS 33	neg	0
	S 30	35.76	4.1306			submucosa	LS 34	37.91	3.7314	S 30	neg	0			submucosa	LS 34	neg	0
	S 31	36.06	4.05246			muscular layer/serosa	LS 35	35.05	4.4311	S 31	neg	0			muscular layer/serosa	LS 35	neg	0
	S 32	33.89	4.61763							S 32	neg	0
6	S 36	34.74	4.39625	4.33635	0.113506	mucosa	LS 40	32.46	5.06475	S 36	neg	0	0	0	mucosa	LS 40	neg	0
	S 37	34.47	4.46657			submucosa	LS 41	39.16	3.42558	S 37	neg	0			submucosa	LS 41	neg	0
	S 38	35.32	4.24519			muscular layer/serosa	LS 42	39.08	3.44516	S 38	neg	0			muscular layer/serosa	LS 42	neg	0
	S 39	35.35	4.23738							S 39	neg	0
7	S 43	35.52	4.1931	4.24454	0.0862851	mucosa	LS 47	31.43	5.31674	S 43	neg	0	0	0	mucosa	LS 47	neg	0
	S 44	35.11	4.29989			submucosa	LS 48	neg	0	S 44	neg	0			submucosa	LS 48	neg	0
	S 45	35.68	4.15143			muscular layer/serosa	LS 49	33.73	4.75404	S 45	neg	0			muscular layer/serosa	LS 49	neg	0
	S 46	34.98	4.33375							S 46	neg	0
8	S 50	34.39	4.48741	4.50238	0.288334	mucosa	LS 54	32.18	5.13325	S 50	neg	0	0	0	mucosa	LS 54	neg	0
	S 51	32.78	4.90673			submucosa	LS 55	39.25	3.40357	S 51	neg	0			submucosa	LS 55	neg	0
	S 52	34.81	4.37802			muscular layer/serosa	LS 56	35.49	4.32346	S 52	neg	0			muscular layer/serosa	LS 56	NS	NS
	S 53	35.35	4.23738							S 53	neg	0
Ileum	LS 57	34.56	4.44313	4.24519	0.209989					LS 57	39.41	3.36442	1.72013	1.9872
	LS 58	34.9	4.35458							LS 58	38.79	3.51611
	LS 59	35.41	4.22175							LS 59	neg	0
	LS 60	36.41	3.96131							LS 60	neg	0
colon	C 1	35.99	4.0707	4.27059	0.262774					C 1	neg	0	0	0
	C 2	33.9	4.61503							C 2	neg	0
	C 3	34.97	4.33635							C 3	neg	0
	C 4	36.03	4.06028							C 4	neg	0
caecum	C 5	34.17	4.54471	4.15404	0.442793					C 5	39.83	1.60021	0.400053	0.800105
	C 6	35.41	4.22175							C 6	neg	0
	C 7	38.1	3.52115							C 7	neg	0
	C 8	35	4.32854							C 8	neg	0
