# Supplementary material for: Determination of Intestinal Viral Loads and Distribution of Bovine Viral Diarrhea Virus, Classical Swine Fever Virus, and Peste Des Petits Ruminants Virus: A Pilot Study
Source: Pathogens. 2021 Sep 14;10(9):1188. doi: 10.3390/pathogens10091188 (PMC8466767; doi:10.3390/pathogens10091188)
Supplement: Supplementary file 1 [file pathogens-10-01188-s001.zip › Table S3 PPRV.xlsx]

## Sheet: Table S3
Table S3. PPRV qPCR results in small intestines, viral loads are expressed as log10 TCID50-eq/g. NS: not sampled, *: mucosa and muscular layer/serosa combined.
	Goat 1									Goat 2
Small intestine section	sample no.	Ct value	viral load	mean	SD		sample no.	Ct value	viral load	sample no.	Ct value	viral load	mean	SD		sample no.	Ct value	viral load
1	S 01	25.72	3.58715	3.42018	0.137078	mucosa	LS 05	25.85	3.5*	S 01	27.3	3.29371	3.27791	0.0744687	mucosa	LS 05	27.69	3.17634
	S 02	26.25	3.42842			submucosa	LS 06	27.5	3.05405	S 02	27.37	3.27265			submucosa	LS 06	31.18	2.12599
	S 03	26.84	3.25172			muscular layer/serosa	LS 07	n.d	n.d.	S 03	27.67	3.18236			muscular layer/serosa	LS 07	30.64	2.28851
	S 04	26.3	3.41344							S 04	27.07	3.36294
2	S 08	27.39	3.08699	3.01137	0.718785	mucosa	LS 12	27.96	2.9*	S 08	29.88	2.51724	2.29829	0.714223	mucosa	LS 12	neg	0*
	S 09	29.63	2.41613			submucosa	LS 13	29.83	2.35624	S 09	27.77	3.15226			submucosa	LS 13	neg	0
	S 10	24.35	3.99745			muscular layer/serosa	LS 14	n.d	n.d.	S 10	31.4	2.05978			muscular layer/serosa	LS 14	n.d.	n.d.
	S 11	29.2	2.54492							S 11	33.38	1.46387
3	S 15	29.85	2.35025	3.1424	0.653059	mucosa	LS 19	26.97	3.21278	S 15	30.85	2.2253	2.02818	0.358151	mucosa	LS 19	neg	0*
	S 16	26.39	3.38649			submucosa	LS 20	29.03	2.59583	S 16	31.16	2.13201			submucosa	LS 20	37.91	0.100524
	S 17	27.86	2.94623			muscular layer/serosa	LS 21	neg	0	S 17	33.27	1.49698			muscular layer/serosa	LS 21	n.d.	n.d.
	S 18	24.72	3.88664							S 18	30.74	2.25841
4	S 22	26.58	3.32958	3.3221	0.140697	mucosa	LS 26	24.57	3.9*	S 22	26.47	3.54351	3.25007	0.292768	mucosa	LS 26	22.1	4.9*
	S 23	26.92	3.22776			submucosa	LS 27	27.74	2.98217	S 23	27.05	3.36895			submucosa	LS 27	28.39	2.96567
	S 24	26.97	3.21278			muscular layer/serosa	LS 28	n.d.	n.d.	S 24	28.76	2.85431			muscular layer/serosa	LS 28	n.d.	n.d.
	S 25	25.95	3.51826							S 25	27.5	3.23352
5	S 29	26.5	3.35354	3.16262	0.672149	mucosa	LS 33	27.21	3.1409	S 29	27.57	3.21245	3.40582	0.336738	mucosa	LS 33	26.77	3.45322
	S 30	26.65	3.30862			submucosa	LS 34	28.37	2.79349	S 30	25.42	3.85952			submucosa	LS 34	24.9	4.01602
	S 31	25.07	3.78182			muscular layer/serosa	LS 35	32.84	1.45477	S 31	27.95	3.09809			muscular layer/serosa	LS 35	31.25	2.10492
	S 32	30.33	2.20649							S 32	26.77	3.45322
6	S 36	26.63	3.31461	3.00314	0.302383	mucosa	LS 40	25.36	3.69496	S 36	27.13	3.34488	3.30274	0.614883	mucosa	LS 40	30.34	2.37879
	S 37	28.96	2.61679			submucosa	LS 41	32.83	1.45776	S 37	25.19	3.92874			submucosa	LS 41	30.08	2.45704
	S 38	27.17	3.15288			muscular layer/serosa	LS 42	29.94	2.32329	S 38	30.07	2.46005			muscular layer/serosa	LS 42	31.32	2.08385
	S 39	27.92	2.92826							S 39	26.69	3.4773
7	S 43	20.84	5.04866	3.9091	0.968306	mucosa	LS 47	21.82	4.75516	S 43	24.42	4.16048	3.56533	0.408497	mucosa	LS 47	23.82	4.34106
	S 44	23.44	4.26999			submucosa	LS 48	26.49	3.35654	S 44	26.65	3.48934			submucosa	LS 48	26.36	3.57662
	S 45	25.95	3.51826			muscular layer/serosa	LS 49	29.91	2.33228	S 45	27.44	3.25158			muscular layer/serosa	LS 49	neg	0
	S 46	28.35	2.79948							S 46	27.08	3.35993
8	S 50	21.84	4.74917	4.57472	0.468296	mucosa	LS 54	22.56	4.53354	S 50	26.52	3.52846	3.48934	0.355295	mucosa	LS 54	23.86	4.32902
	S 51	24.48	3.95852			submucosa	LS 55	28.44	2.77253	S 51	27.23	3.31478			submucosa	LS 55	27.59	3.20644
	S 52	22.6	4.52156			muscular layer/serosa	LS 56	29.11	2.57187	S 52	25.06	3.96787			muscular layer/serosa	LS 56	33.02	1.57222
	S 53	20.77	5.06963							S 53	27.79	3.14624
9	S 57	24.48	3.95852	4.45342	0.837354	mucosa	LS 61	22.85	4.44669	S 57	27.57	3.21245	3.57812	0.635602	mucosa	LS 61	27.73	3.1643
	S 58	21.16	4.95283			submucosa	LS 62	22.64	4.50958	S 58	27.75	3.15828			submucosa	LS 62	24.56	4.11835
	S 59	19.84	5.34816			muscular layer/serosa	LS 63	31.67	1.80517	S 59	26.86	3.42614			muscular layer/serosa	LS 63	neg	0
	S 60	25.83	3.5542							S 60	23.24	4.51561
10	NS					mucosa	NS			S 64	23.24	4.51561	4.27409	0.235729	mucosa	LS 68	23.15	4.5427
	NS					submucosa	NS			S 65	24.48	4.14242			submucosa	LS 69	26.21	3.62176
	NS					muscular layer/serosa	NS			S 66	23.54	4.42533			muscular layer/serosa	LS 70	30.46	2.34268
	NS									S 67	24.91	4.01301
ileum	S 64	22.29	4.6144	4.76714	0.337625	mucosa	LS 68	18.5	5.74947	S 71	24.72	4.07019	4.40125	0.236224	mucosa		NS
	S 65	20.54	5.13851			submucosa	LS 69	24.91	3.82973	S 72	23.53	4.42834			submucosa		NS
	S 66	21.21	4.93785			muscular layer/serosa	LS 70	26.22	3.4374	S 73	22.87	4.62697			muscular layer/serosa		NS
	S 67	23.08	4.3778							S 74	23.36	4.4795
