# Supplementary material for: Determination of Intestinal Viral Loads and Distribution of Bovine Viral Diarrhea Virus, Classical Swine Fever Virus, and Peste Des Petits Ruminants Virus: A Pilot Study
Source: Pathogens. 2021 Sep 14;10(9):1188. doi: 10.3390/pathogens10091188 (PMC8466767; doi:10.3390/pathogens10091188)
Supplement: Supplementary file 1 [file pathogens-10-01188-s001.zip › Table S4 sampling scheme.xlsx]

## Sheet: Sheet1
Table S4. Intestinal sampling scheme of the BVDV-infected calves, CSFV-infected pigs and PPRV-infected goats.
				BVDV infected calves, small intestine									BVDV infected calves, large intestine
		4 consecutive samples (~1.5 cm) per section at the center of each section
1		S01	S02	S03	S04							colon		C1	C2	C3	C4
2		S05	S06	S07	S08							caecum		C5	C6	C7	C8
3		S09	S10	S11	S12
4		S13	S14	S15	S16
5		S17	S18	S19	S20
6		S21	S22	S23	S24
7		S25	S26	S27	S28
8 (Calf 2)		S29	S30	S31	S32
Ileum		S33	S34	S35	S36
				CSFV infected pigs, small intestine									CSFV infected pigs, large intestine
		4 consecutive samples (~1.5 cm) per section at the center of each section					Separate layers
							mucosa	submucosa	muscular layer/serosa
1		S01	S02	S03	S04		LS05	LS06	LS07			colon		C1	C2	C3	C4
2		S08	S09	S10	S11		LS12	LS13	LS14			caecum		C5	C6	C7	C8
3		S15	S16	S17	S18		LS19	LS20	LS21
4		S22	S23	S24	S25		LS26	LS27	LS28
5		S29	S30	S31	S32		LS33	LS34	LS35
6		S36	S37	S38	S39		LS40	LS41	LS42
7		S43	S44	S45	S46		LS47	LS48	LS49
8		S50	S51	S52	S53		LS54	LS55	LS56
Ileum		S57	S58	S59	S60
				PPRV infected goats, small intestine
		4 consecutive samples (~1.5 cm) per section at the center of each section					Separate layers
							mucosa	submucosa	muscular layer/serosa
1		S01	S02	S03	S04		LS05	LS06	LS07
2		S08	S09	S10	S11		LS12	LS13	LS14
3		S15	S16	S17	S18		LS19	LS20	LS21
4		S22	S23	S24	S25		LS26	LS27	LS28
5		S29	S30	S31	S32		LS33	LS34	LS35
6		S36	S37	S38	S39		LS40	LS41	LS42
7		S43	S44	S45	S46		LS47	LS48	LS49
8		S50	S51	S52	S53		LS54	LS55	LS56
9		S57	S58	S59	S60		LS61	LS62	LS63
10 (goat 2)		S64	S65	S66	S67		LS68	LS69	LS70
Ileum goat1/goat2		S64/S71	S65/S72	S66/S73	S67/S74	Goat 1	LS68	LS69	LS70
